# Supplementary material for: Organization and Regulation of Soybean SUMOylation System under Abiotic Stress Conditions
Source: Front Plant Sci. 2017 Aug 21;8:1458. doi: 10.3389/fpls.2017.01458 (PMC5573446; doi:10.3389/fpls.2017.01458)
Supplement: Table S1 — Primers used for quantitative RT-PCR of soybean SUMO pathways genes. [file Table1.xlsx]

## Sheet: Sheet1
Table S1 Primers used for quantitative RT-PCR of soybean SUMO pathways genes
Gene name	Forward primer (5'-3')	Reverse primer (5'-3')	Product (bp)
GmSUMO1	GTTACCAACAACAACGAGGAAGAC	ATTGAGTGCTTCTCTTGATCCTGA	118
GmSUMO2	TCTCAATTCTATATTCACCTTTCCT	ATGCATTCATAAGTTTCTTGAGCTG	83
GmSUMO5	GGATTACGAGACGCTGAA	CACCTCCAATTTGTGATCTTAT	122
GmSAE1a	TTTATGTGGTGGTACTCTATTGGGT	TCAAATGATTGTGTACGGCGA	90
GmSCEa	AACAATGTTGAAAGTCCACCAATAAT	CCAGGGAAGGAGTCATAATATCATA	128
GmSCEd	TGCTGATTGCTGCTGCTTGA	AACATGCAATTGAGAGGGCTTT	123
GmSIZ1a	GTAAAGAGAAAAGAGCCCCCG	CCTATATTGATCCGCCAAACGA	74
GmMMS21	TCCACCTTCTGCTCCGACTCA	GCCTTGTCAGGGAGGTTGTCTTT	110
GmCBd	AGGAGGACGACTATTGTTGATTTG	TGGGAGGTTCAGGTGTCTTCTTA	151
GmOTSa	TTTCAAACATCGTGGCAACCA	TTGGCAGATTTCTCCCATTATTC	194
GmOTSb1	TACCAGCAGGAACTTACCCAC	ACAAAGCAAGATGTAAAAGTGGA	150
GmB2d	TCGCTCTTCCACCGTCACC	GGTCAATAGGATCGGCGGTAA	120
GmESD4a	GGTTGTTAGGGTTCAGCAGCAGT	AAGCGTGTCACTTCTCCTACCAA	181
GmActin-11	ATCTTGACTGAGCGTGGTTATTCC	GCTGGTCCTGGCTGTCTCC	126
