# Supplementary material for: Organization and Regulation of Soybean SUMOylation System under Abiotic Stress Conditions
Source: Front Plant Sci. 2017 Aug 21;8:1458. doi: 10.3389/fpls.2017.01458 (PMC5573446; doi:10.3389/fpls.2017.01458)
Supplement: Table S2 — SUMO pathway genes in six species. [file Table2.XLSX]

## Sheet: Sheet 1
						Table S2 SUMO pathway genes in six species
Soybean			Arabidopsis			Poplar			Tomato			Maize			Rice
Group	Gene Name	Locus Name	Group	Gene Name	Locus Name	Group	Gene Name	Locus Name	Group	Gene Name	Locus Name	Group	Gene Name	Locus Name	Group	Gene Name	Locus Name
SUMO	Gm SUMO1	Glyma.08G320500	SUMO	At SUMO1	At4g26840	SUMO	Pt SUMO1	Potri.014G190300	SUMO	Sl SUMO1	Solyc07g064880	SUMO	Zm SUMO1a	GRMZM2G082390	SUMO	Os SUMO1	Os01g68950
	Gm SUMO2	Glyma.18G165200		At SUMO2	At5g55160		Pt SUMO2	Potri.002G224800		Sl SUMO2	Solyc12g006010		Zm SUMO1b	GRMZM2G053898		Os SUMO2	Os01g68940
	Gm SUMO3	Glyma.08G350600		At SUMO3	At5g55170		Pt SUMO3	Potri.002G224700		Sl SUMO3	Solyc09g059970		Zm SUMO2	GRMZM2G305196		Os SUMO3	Os07g38690
	Gm SUMO4	Glyma.08G111700		At SUMO4	At5g48710		Pt SUMO4	Potri.014G158300		Sl SUMO4	Solyc07g049360	SUMO-Variant	Zm SUMO-v	GRMZM2G073404		Os SUMO4	Os07g38660
	Gm SUMO5	Glyma.08G111800		At SUMO5	At2g32765	SUMO-Variant	Pt SUMO-v	Potri.010G118900		Sl SUMO5	Solyc09g091890	E1	Zm SAE1	GRMZM2G149108		Os SUMO5	Os07g38650
	Gm SUMO6	Glyma.05G154000		At SUMO6	At5g48700	E1	Pt SAE1a	Potri.015G099000	SUMO-Variant	Sl SUMO-v	Solyc03g013030		Zm SAE2	GRMZM2G129575	SUMO-variant	Os SUMO-v	Os01g42250
SUMO-Variat	Gm SUMO-v1	Glyma.20G121600		At SUMO7	At5g55855		Pt SAE1b	Potri.012G100800	E1	Sl SAE1a	Solyc03g019730	E2	Zm SCE1a	GRMZM2G063931	E1	Os SAE1	Os11g30410
	Gm SUMO-v2	Glyma.10G269500		At SUMO8	AT5G55856		Pt SAE2a	Potri.004G158900		Sl SAE1b	Solyc06g072080		Zm SCE1b	GRMZM2G070047		Os SAE2	Os07g39780
E1	Gm SAE1a	Glyma.08G011400	SUMO-variant	At SUMO-v	At1g68185		Pt SAE2b	Potri.009G120200		Sl SAE2	Solyc01g109960		Zm SCE1c	GRMZM2G312693	E2	Os SCE1	Os10g39120
	Gm SAE1b	Glyma.05G204000	E1	At SAE1a	AT4g24940	E2	Pt SCEa	Potri.005G141100	E2	Sl SCEa	Solyc03g044260		Zm SCE1d	GRMZM2G163398		Os SCE2	Os03g03130
	Gm SAE2a	Glyma.13G201500		At SAE1b	AT5g50580		Pt SCEb	Potri.002G123600		Sl SCEb	Solyc02g093110		Zm SCE1e	GRMZM2G038851	E3	Os SIZ1	Os05g03430
	Gm SAE2b	Glyma.12G236000		At SAE2	At2g21470		Pt SCEc	Potri.014G024800		Sl SCEc	Solyc12g088680		Zm SCE1f	GRMZM2G341089		Os SIZ12	Os03g50980
E2	Gm SCEa	Glyma.11G053300	E2	At SCE	At3g57870	E3	Pt SIZ1a	Potri.009G015000		Sl SCEd	Solyc04g078620		Zm SCE1g	GRMZM2G146142		Os MMS21	Os05g48880
	Gm SCEb	Glyma.01G188900	E3	At SIZ1	At5g60410		Pt SIZ1b	Potri.004G210200		Sl SCEe	Solyc03g112720	E3	Zm SIZ1a	GRMZM2G155123		Os PIAL	Os06g06870
	Gm SCEc	Glyma.17G169700		At MMS21	At3g15150		Pt SIZ1c	Potri.010G219600	E3	Sl SIZ1a	Solyc11g069160		Zm SIZ1b	GRMZM2G455664	Ubiquitin like protease	Os PROa	Os11g10780
	Gm SCEd	Glyma.05G091100		At PIAL1	At1g08910		Pt SIZ1d	Potri.008G042300		Sl SIZ1b	Solyc06g010000		Zm SIZ1c	GRMZM2G002999		Os OTS1	Os06g29310
E3	Gm SIZ1a	Glyma.12G071300		At PIAL2	At5g41580		Pt MMS21	Potri.011G141200		Sl MMS21	Solyc07g062780		Zm MMS21	GRMZM2G022065		Os OTS2	Os12g41380
	Gm SIZ1b	Glyma.U020100	Ubiquitin like protease	At PRO	At3g48480		Pt PIAL	Potri.003G133000		Sl PIAL	Solyc08g008130		Zm PIAL	GRMZM2G075582		Os B2	Os05g11770
	Gm SIZ1c	Glyma.12G170900		At OTS1	At1g60220	Ubiquitin like protease	Pt PROa	Potri.015G090800	Ubiquitin like protease	Sl PROa	Solyc00g007260	Ubiquitin like protease	ZmPROa	GRMZM2G545326		Os ESD4a	Os03g29630
	Gm SIZ1d	Glyma.13G328100		At OTS2	At1g10570		Pt PROb	Potri.010G180300		Sl PROb	Solyc11g072220		Zm OTS1a	GRMZM2G072939		Os ESD4b	Os03g22400
	Gm MMS21	Glyma.13G273500		At B2a	At1g09730		Pt OTS	Potri.010G040600		Sl OTSa	Solyc04g026200		ZmOTS1b	GRMZM2G174667		Os ESD4c	Os01g25370
	Gm PIAL1	Glyma.11G020900		At B2b	At4g33620		Pt B2a	Potri.005G155600		Sl OTSb	Solyc05g005630		Zm OTS1c	GRMZM2G142553	SUMO Chain binding protein	Os CBa	Os09g32690
	Gm PIAL2	Glyma.01G222500		At ESD4a	At4g15880		Pt B2b	Potri.002G105700		Sl B2a	Solyc01g105830		Zm OTS1d	GRMZM2G351786		Os CBb	Os01g69040
Ubiquitin like protease	Gm PROa	Glyma.04G193100		At ESD4b	At3g06910		Pt B2c	Potri.007G115400		Sl B2b	Solyc11g017040		Zm OTS1e	GRMZM2G432931
	Gm OTSa	Glyma.18G137700		At ESD4c	At4g00690		Pt B2d	Potri.017G044000		Sl ESD4a	Solyc01g066830		Zm B2	GRMZM2G177324
	Gm OTSb1	Glyma.08G287800	SUMO Chain binding protein	At Cba	At3g07200		Pt ESD4a	Potri.010G013700		Sl ESD5a	Solyc12g099530		Zm ESD4a	GRMZM2G088653
	Gm OTSb2	Glyma.08G287700		At CBb	At5g48655		Pt ESD4b	Potri.008G226100	SUMO Chain binding protein	Sl Cba	Solyc06g007870		Zm ESD4b	GRMZM2G012601
	Gm B2a	Glyma.06G095600					Pt ESD4c	Potri.008G221500		Sl CBb	Solyc09g059450		Zm ESD4c	GRMZM5G849959
	Gm B2b	Glyma.04G093800				SUMO Chain binding protein	Pt CBa	Potri.014G191400					Zm ESD4d	GRMZM2G010505
	Gm B2c	Glyma.15G058100					Pt CBb	Potri.003G148300				SUMO Chain binding protein	Zm CBa	GRMZM2G013892
	Gm B2d	Glyma.13G256800					Pt CBc	Potri.001G082200					Zm CBb	GRMZM2G039968
	Gm B2e	Glyma.02G214100											Zm CBc	GRMZM2G359505
	Gm ESD4a	Glyma.15G148700
	Gm ESD4b	Glyma.09G044400
	Gm ESD4c	Glyma.17G027100
	Gm ESD4d	Glyma.07G246900
SUMO Chain binding protein	Gm CBa	Glyma.11G103800
	Gm CBb	Glyma.12G028700
	Gm CBc	Glyma.20G004500
	Gm CBd	Glyma.09G281300
