# Supplementary material for: Organization and Regulation of Soybean SUMOylation System under Abiotic Stress Conditions
Source: Front Plant Sci. 2017 Aug 21;8:1458. doi: 10.3389/fpls.2017.01458 (PMC5573446; doi:10.3389/fpls.2017.01458)
Supplement: Table S3 — Sequence of 1,500 bp upstream of SUMO pathway genes in soybean. [file Table3.XLSX]

## Sheet: Table S3
Table S3 Sequence of 1500 bp upstream of SUMO pathway genes in soybean
Group	Gene Name	Locus Name	Promoter sequence
	Gm SUMO1	Glyma.08G320500	ATTGGAATGCACGTCAAAACATTTGCAAACTAAACATACACTTACAAGTTAATTATCTTGTAAGTAAGTAGTTGTGGAAATGTATTTAGTGTGATGCTCC TTAGTCTTGTTGATCTTTCTTAACAAAATTTGACACAGATCTTTAAGACATTAAAAGTATCATCTTAGAGTTTTCAACTTACAAAAGTATTCAGTGATAA AATGTAACTTTGATGCATCTTTATTTGGCGATGCAGACATCTTTGGAGTAACAACTGTTATAAGAAATCATCAGGGTCATTTCCAATCAGCAAAGACAAC CTGGTTTATAGGCAATCCGCTACCACAGGAAGCAGAAGCAATAGCTTTCCAAACAACTATCAATTGGATATCCAAACAAAATCTCCATCATGCCCT…
	Gm SUMO2	Glyma.18G165200	AATGAGTCTCCAAGGTTTTGAAAGAATCAATTGTTTTTGGAGGCAAACAAGTGAACCAATGGAGAGCTTGGCCCTTCAAGGAAGTAGGGAAGACTTAGCA CAACATAGCATATCAGTAGTGTACAAGCTGACTTGCATGATGCAGACACCCAAGTGCTCATCTAGGTCACTAGTGCCATCATACTTTTCAATGGTTAGGC TCTTCCAATTGGATAGCAAGGTAGCCTTCATAACCATGAGGACGAAAGGGTTCTTATATTGTTGTAACTATTTTTTGAAAGTGTTCATAGACATGTGTTG GGTGTCGTGCCTGACACTTACATTTGTGGCTCGAGGTATCTTATGTGTTGTGGACTCAATCTCGCTTCCAATGAGTGTCTCATCATTTGGATGCCA…
SUMO	Gm SUMO3	Glyma.08G350600	AAAAAATTAATAAACACGAGAGATGTGAGCAAGAAATGCATCAAAAATTATTTTTCTTAAAAAGTCATGTTTGCTCATGAAATAGATAATAAAAGATAAA AAAATGAAATGCAATGAGTAATATAATAAAAAATAAATACAAATAAATTATAAAAAAAATATAAAATTGTATTGCAAAAATAATAAAATCTGTTCATAGT ATAATATTGAAGTACTTTAAGGGGTATATTTAATTAGGATTTTAAAATATTTTTTTTAAAAAAAATCTTGAGATATTCAATCAAAAATTTTAAATAATAG AAATAAGTTGTGATATTCAATCAAAATTATTAGAATTTTTTATGGAATTCAATAAAATTTATTGGTATTCAATTAAAATTCTTTGTAACTTAAATA…
	Gm SUMO4	Glyma.08G111700	ATTTTATAATTATTTTATTTTGATATATTAAGTTTTAAAATTTCTTCAAAATATATAATTTTGATCATTTATTCAAATTCCACAGTTGTGTTTGTTGTGT TTTATTGGCTTTATATGTTATGTCCAGCATGGTGTGTCCAAGCTCACTATCCCGAATTTGCACTTTTACATGGAAAAGTATTGTGTTCAAGATTCTAGCA AAAAAAGAAATAATATATATATATGATAATATTTTCTTAAAATTTATTATTTGATTACATAGATATTATATATGCAAAATTTGATATTAATCATAAATTA TTTGCTACATCATTCATATAGATTAAAATCGATATAATATAAAAGTTTTAAAATATACTAGAATATGAATTATTTGATTATCTTTTTGTTGTTATT…
	Gm SUMO5	Glyma.08G111800	AGATCGTGTAGGAGCTCGCACGTTCCATAAAGGATTTCATGAGCTAGCGTGGGAATAAAGGATTGGGAAATGATGAAGAGAGGGATACAATGGATGCATA GGGTGTTGTGCGTGTTCCGATGGTGAGACTGAGGATTGGGGAGGAGGCAGAGGCGAGTTCGATGGTGGTGTTGTCGGTCTCCGTGGCACAGAAGGGGGAG ATTTTGCTGATCTCCACGGTAGAGGAGAGACGAACAACAAGGTGAAGGAGAAGTGTGGGTTAGAATAAACCAACAACTAAAACCCACAAACCTATTTTTA TTGTTTTTGAAATAAGTTGAAACTAAGTTTGAAAAGAAAAAAAATTCAACTCACAATCACCTCAAACGGGACCTAAGTTTGTAAACTTTAATTTTA…
	Gm SUMO6	Glyma.05G154000	GTTTATTTAATGTTTTTTATATGTTTTTAAATATTTTTTACTGATGTTAAAAATTATTATTTATTTTTGTAAATTAAAAAAATAATGTAAAAGATCTAAA TTTAAATAAAAATATTAAAATGCACTACATATTTGTTAAAAAAATATTAAAATATTATGTTACTAATATTAACAAATAATATTAACTTATAATTTATCAA ATAATATTAATTTTTTTAAAAAATTAACTAATTTTTAAAATTTAAGTAAATTAATAATTCGGTACAATAGTATTAAAGATAACATAATAGATTCATATAA AATGAATAATACAAATTAAAAAGAAACACAAAATTAAAAGTTAATTTTTTTTAAAAAAAATTAATATTATTTGATAAGTTATAAGTTAATATTATT…
SUMO-variant	Gm SUMOv-1	Glyma.20G121600	TCTATAAATTTACCAACAAATTCAGCTTCATTTATTATACCTGTAAAATTTAATTTTTTTTAAATGAAAATATCATTTGAAAAGAAATAAAATGGATTTT TTATTATATCTGTTTTTAATTTTGAAAATAATTAAAATAAATAATAATAATTCGATAATTAAAAGTGTTTGAATTCGTGCATTTAATAAAGATGACTTTT AATGCACACTTATATTATATATATATATATATATATATATATATATATATATATATATCATTAATACATTCTGAGAGGGATAATGCATTGTAATGGTTTT ATCATTGAGTATTTACATTCAAACATTCATATTTTAATAAGGGAATTTAGCTTTGATTGACTAGAGTGGGTGAGTTATGGTGAATCTCTTAATATT…
	Gm SUMOv-2	Glyma.10G269500	ATATTAAATTTGTAAAACTATTATTACCTTTTATTTGTAAAACTATTCTAAAATTATTATTCTAGAATGAAAAAAGTATATAATATATATTATATAAATA AATAAATAATTCCTTTTTCTCAAGAGGTCGTCGCCGCCAGGGTGGATGTTTTTTTTTTTGACAGGGTGGATGTTTATTGGAACAATTTATCCCGCAAAGT AATCTTTAATATATTGTATAATTATTGTTTTGTCCCATAAAAAATAGATATTGCCATAGTTAAATAATTTTCAAGAAAAAAAAAAGAATGTAAAAAATAA ATCATTTGATATTAATTTTATCCACTTATCCTTTTCAATTTGTAAAAGTTTAGGTATTTTGTTTTTATCAATGAGATTGTGTATTTTGTAAAAAAA…
E1	Gm SAE1a	Glyma.08G011400	AACATTTGGCTTTAATTATAGAGGGTAGCATTCAGTACTGAAAAATCTATAGTACATTATTAGCTTTAATTATGAGAAGGTTAGAAAATAAAATTTTTGT TCAATTTGCATCTGTAGCTAAACGATTCTATTTACAGTTAAAGCTTCCTTCATGGGCTAATTAAAGCCCAAATTAAATAGATCCGGAGCCGACAAGCCTT TGTCTAACACTTTGTTAAGATTTTGGGCTGTATTAGGGTGTTGCTAGGTGCACCAAGCATTTTACCTTTCTTCCAATTTTGCCCTTCACACGGAATGCTT ATGGGAGAGGTTTCTTCCGTAAGATCTTACGGAAGCAAAAGACTCGAACCGGTGACTTTCAGGTTATTAGCACAACGCTCTAACCAACTGAGCTAA…
	Gm SAE1b	Glyma.05G204000	TACATATTTAGTTGTATTTTGAATAACTGATTTTGGGTTTAAATTTGATTTTGAATTGATATTAAAAGTAATTGAATCACAACTTTTATACTTGAATTTT ACTATTAACATGCTTTTAGAATAAAAACATCTCAATACCAATAGCTTCAAAATCAATTTCGTGTAAAATTAATTTTGAAAACACACACAAAATCTTGCCA TGTTTTTTCCTAATTTTTTTAAGTTTCGCTCTTATGCAAACTTTTAAAAATATGACCAAAGTAAAATAAAAAAATACAGAGTGCTCCTAGTAATTGTTAA ACCAAACAGATAATTAATTACTGATTGTATTGGCAGGACTGAAATCGATATTAAGAAGTGCTGGTGAGGATACAAAGACGAAGGAGGAGAATATTG…
	Gm SAE2a	Glyma.13G201500	CATAACCATGATAAAACTGAAAAGGAAAAAATTTATCATGAGAGTAATGAATGTTGTAGAAATAAAAAGCTACCTAATTAAGTTGAATAAAACATCACCA TTAAAGATACAATAGATAGTGAATACTGAAAAAGGAAACTCACCCAAGAAACGTGAGATTAATATATGCAGGACACAAAAACCGGGTTCTATAAATAGTG GTGCCATAAACCAATTCAAGATTCTGAGAATGAAAAAATAACAATAATAACAAAAGAAAGCCCTGATGGAGAAAAGAAAAAAGAAGGAAGAATCAGGGTC GAGGAATCATATTGGTGTGTGACGTGTGTTAGTGTTAAACATGGTTTCGAGGAATCTTATTTTAGTTGGGGTCTCACTCACCAATCTAGGTTTAGT…
	Gm SAE2b	Glyma.12G236000	TAATTAATTTATTTTTTCAAAAACAAATTAATATGTCAAAAAAGTTTTTAAAAAATTAAGATGATCTACCATATTAGTCTTTGAAAATGTTAAGCGCATT CACATTAGTATTTTAAAGTAAAAAAAATCAATATAAATATTTATTTAATCAAATAAATCTCTAATATTAACTATTTATCATTACTTTAATCCTCGGAAGC ATTTAATGTTACTAATAAAAGAATAAGCATTTAATAGTTTTTCTTCCGAGTATTTAATATTTTTCCTAAGTTACATGACTTTTTAATAACTGACCATTAA CTACCCAAAAGACTATGAATAATGATTTATTATTTTACAAATTATTGTATTATCTTATAAAGAAAATATTAAATACATACGTAAATATATTTAATC…
E2	Gm SCEa	Glyma.11G053300	ATTTATCGATAAATTTTTTTTGTCAAATGTAAAGATTATTAAAGTAAATTTTACATTTCTCGACAGTTTTTTTCATTCACATGGTCAAAAATTGAGTTTT TAGCAATATGCTTAAAAAATTTGACTATTTATCAATTGTGTTAAACTTTTTTATCTTCTTATATTATTATATCTCAAGCTTTTTGATCAAAGTAGTGCAC ATGGAAAATTTATTTATCATCTTGTTTGGTGCTAAGAAAGGAAAGGGAGTATAAATGAATAAGAGAAAAAAATATAAAAAGAGAAATAGGGTGAAAATAC AAGTTGTTTAGTTATAGGAAAATATAGTGAAATAACGTGGACCTATTTGAATAAAAGATGTTTGATAAGTTAAAAAAGAGAGAAGAAGATAAATTA…
	Gm SCEb	Glyma.01G188900	TATAATATAATAGATGTTCATAAAACATTTTTTAAATAAAAAAACTATTATCTATTTGAAGGTATTTAAAATATTTTCTCCCTCTCTAGCCATCATATGT TTTTTTTTATAATACTTAAAACCTCCAATATATCAAATAAAAAAAATTATACGATCCATCCATCGCACGGATAGTATAACAAAATCGACCATAGTGTAAC AAAACTAAGTTCATAGGGTAAAAAAAAAGGGGGGAACAGCTGAGTGACGTAATCTATTTATGGCATGTGGGCGCCACCAATTTTGATGCAGTTTAGCATG GATATTTTGTGGGCCCCACAAATTTTTATTTATGCTATCAAAATAATTACTTTTACCCTCTTCCTTCCTCTCCCTCTTTATTTTCACAATAGATGT…
	Gm SCEc	Glyma.17G169700	AGATTAGAGTCGACAATGGCGGAGGTCGAGCATCTCATTGCGGAGCTTGTCGACATTGGTGATGACGTGAATGAGATTTTTAGTAAGGTCTTGGGTGAGG ATGGTTCGTGCGCTGAACAACGAAATAGCGACAATGAAGGAGAACATGGTGTGCTTGCTACTGCAACTGTCGTAGGTGGAGGAGAACAAGGTGGCGACGA GTTTCGCGGGAAGAAGGACACATAAACAACATTGTAATGTAGGGTTTGGTCATGTTTTCCCAATCTAGGGTTCGATGGATTGGAAGAGGAGTTGATGATG AGGGATTTGATGCTAAAAGGAGAGGGATTTGATTCACCATCGATTAAATTTTGATAATGTTTGGGGATTCAATTGATGTGGCAATGACATTTATTT…
	Gm SCEd	Glyma.05G091100	AATAGCCCTGGTTGAGGTCAATTGAAAATTGTTTTGGCTGAGGACGAACAAAAATAACATTGGTCGAGGTCGGCCGAAAATTAACTCTTGCGAGGTCAGT TGAAAATTAACCATAGTTGAGGTTGACTAAAAATAGTTTGGTCGAGAACGACTGAAATTAACCCTAGCCGAGGTCTACTAAAAATTAACCCTATATGAGG TCAACTAAAAATAGTATGTTCGAGAACGACTGAAATTAACCCTACCTGAGGTCAACTGAAAATTAACCCTGGATGAGGTCGACTAAAAATAGTTTGATCG AGAACAACTGAAATTAACCCTAGCCGAGGTCAGCCGAAATCAGTTTGGTTGAGGTCAACTGAAACTAACCCTGACTGAGGTAAGCCAAAAAGAGCC…
	Gm SIZ1a	Glyma.12G071300	GGGGTGTGACACAAGTGCGATTTTGTCTTTGGGGGCAACTTGGAGGAGGTGACTCTGTTTGGAGCTCGCCGGTGGGATGTGTTGGTGTGGATGACGTGAG TTGCGTGAGGGAAGAAGAATAGGAGGTCCGAGGAAGGTGAAGGGAAAGAGAAGGATGGAGGGGTGGATGATAAATAGGCATGGGCAGGGATGTCTTTTTA CTCCATTTGGTAGTGTCACTAGTCAATTTGGTAGTGCCAATAGTTGCGTCCAATTCTCTGTACGCCCATCATCTATTAATGGTCCATAATGAAATAAAAA ACAACTCAAATATGAGACACGATCACAAATTAGCCCAATATGAATAAATAGAAGAAATGAAGACAACACTGTTCAATGAACATGAAAACGTAAAAG…
E3	Gm SIZ1b	Glyma.U020100	ATGGGGAAATTGAAGGGGATGTGAATCATCGCATTCAAGCAGGATGGATGAAATGGAGAAAAGCATCGGGGGTGTTATGTGATGCAAAGGTACCGATCAA GCTAAAGGGAAAGTTTTATCGGACTGCGATAAGACCGGCGATTTTGTACGGAACAGAATGTTGGGCGGTCAAGAGCCAACATGAGAATAAAGTAGGTGTA ACGGAGATGAGGATGTTGCGGTGGATGTGTGGTAAGACTCGACAGGATAAAATTAGAAACGAAGCTATTAGAGAGAGGGTTGGAGTAGCGCCTATTGTAG AGAAGATGGTGGAAAATAGACTTAGGTGGTTTGGGCATGTAGAGAGAAGACCGGTAGACTCTGTAGTAAGGAGAGTAGACCAGATGGAGAGAAAAC…
	Gm SIZ1c	Glyma.12G170900	TTATTGTTAAATATAAAATTTAAATTTAACATTTTTTTATATAACCTTTTTTTCTTCTATTTCTCTCTTTCCTATTTCTTTTAAACCAAACATTTTTATT TTGATTATAGTTTCATTCACTTTATTTCTCTTTTACCCATTTCTTACTTATTTCTTCCCATTTTATCAAATAAAGCCTCACGAATAGAAAAAGGTAAAAA AATAGAGCCTAAAGGTGAAAGTATCTAAGGTCAATCTAATGTAGAGAAGAAAATTGACCTTTAGGCGAATGTTAACGAACATACTTGATTTAAGAAAAAG CAAAAATTATTATCACAATAATATAGCACTTTCATTTTTTAGGAATAATGTTTTAGAGATTCACATACACAAGTTACCGCAACCCAAGTCTATATG…
	Gm SIZ1d	Glyma.13G328100	GGGGGGGGGGGGGGGGGGGGGGGGGGGGGGGGGGGGGGGGGGGGGGGGGGGGGGGGGGGGGGGGGGGGGGGGGGGGGGGGGGGGGGGGGGGGGGGGGGGG GGGGGGGGGGGGGGGGGGGGGGGGGGGCGGGCGGCCCGGGGGCGGGGGGCGGGCGCGCGGGGGGGGGGGGGGGGGGGGGGGGGGGGGGGGGGGAGCCCCC CCCCCCCCGCGGGGCGAGGNNNNNNNNNNNNNNNNNNNNNNNNNNNNNNNNNNNNNNNNNNNNNNNNNNNNNNNNNNNNNNNNNNNNNNNNNNNNNNNNN NNNNNNNNNNNNNNNNNNNTGTAGTTGATCACTTTATGAGAGAAATATTATTAAAATAAAAGTGAATGTGAAGGAGAATATGGAGAGTGATGAAGA…
	Gm MMS21	Glyma.13G273500	TCTTTTTTTTTGTAAAAAAAAAAAAAAATTCAAAACAACTTAAAATAAAATTCAATATAAAAATCAAACTAAATCAAATACAAACATTCAATATTAAAGT GATTGAAGTCTTCAAAATAAACATTCAACATTAAGATAATTGAAATTTAAATGTTATAAAAAATAAACTTCTAAACTATTGAAACTAAACATTAGAGTCA TGAACTGTGAAATTTAGAATAACTTTCTCTTTTTTCTCAACATCACCATTACAAAAATAAAAAATAAACAATATCATTAATAAGTCAAATAAATAAAACA ACACACATTATTGTTATGATTATTTTAAGAATAATTATTATTATGTTTTTACCCATTACTTCATATTATTATGTGGGTGAAAAATTATATAAATGT…
	Gm PIAL1	Glyma.11G020900	GACACTTTTTCATTACGTATATATATATATAATCTTTCTACTTCGTGTGTATTGTTAAAATTTTGATCAGATGAAGTAATATATTTTCAAGTTTTGATAA TCGTGGTCATGAAAGATTATAATTAAATAAAGGATGAAGGTTTATAGTTTAAGCCACGTTCAATTTCTCAAATCATATCTTTCGAATTTAACTCGCTTAT ACTAATTTACACTTTTCATCTAGAATGAATTTCATTGTGCTTTCTACTAAAAGTTTAGGTCACATCTCCAATCTTTAATCTCTAATCAATACGTAAGGAC CAAATTACCCACACATGGGGCACCACACTACTGCAAGTCACTCCCGCACTAAGCAGAGTAGAAGTTCACGCCTAAGAAAAATAATAACAGACGCGG…
	Gm PIAL2	Glyma.01G222500	TATAATAATCTTGGACAGTGTGCATCTGTCAGAGACTAATATAGTGAGCAGGGGTGAAGACATATAGACCTATATCTACTTGCAACTTCAACATAGATTT TTTGGAACCCAAAATTTAGTTTCAATGACTATTTTCCTTTTAAGTTTTTTTTTCCTAATATTTTCCGTTAATAAACTCAATAACAACTCCCTATTTTTAT TTTTTAGTCACCCCATCACAGACCCGGTTGTGACACCAATCAAGGAAAAGAGCATACATAAAGGACAACTGGTGTACAATATAGTCAGACAAGTGCTGGT ATATGCAAAAGATGTGCTTTACTCAATAACAGGTAAAGGGTGAAGGAGAGGGAAAAAGTAACAGAAATTCAGGTAGCCAAGGAAAATATTGTACCT…
SUMO chain binding protein	Gm CBa	Glyma.11G103800	TAAATATGTCTTATTATGTTAGACCTTAAAAATAGTCTTATATCTTTGAAATAACTGAAGTTGAGTTTTATAAAATTTAACCTACCTATTTCCATCGTGT ATGTCTTGAGTATTACTTGTTTATAATTTGATTTACCAAGGGTTTTTTTTGTCATGTTAGCTAATTAGCTTATTTAAGGTTAGTTTAGGTCTACCGATTT TTTTAATATGAAATGGATTTTTTTAAAAATTAATAGACTAAGTCAGACTTTCAAAAAATGTTAGATCAATCTAAAAACACACATGACACGTAACAAGCCA AATATGAACTTACTTGATTTTAACCTATTTCCGTCCTAAGAAATAGTGTAGCGATTGACAGAAAAATGTGTGATATTTGATAAATAGTAATAGTAA…
	Gm CBb	Glyma.12G028700	AAATAAATTAATTATTGATAAAAATTAATTGTCATAAGATTTATTATGTAAGTTTACATGTGCATTAAATATACATTAAAAAATTTAGTGTTATATATAA TAATATTAATTATTTTATAACATAATTGATTTATTAATTTAGTTGGTTAGAACATCGTGTTAATGACGTATTTACATGTGTTCTTTCTCCCTTAAATTAA CCATTTTTCAAGTAAACAAGAAGGTGTTTAGGAGAAAATGGATGTATTTAATTATGAGCAATATTTAATACCACATGTATGTAGTTAAATTGTTTCTAAT AATTTCATCTAATTAAATTTTATAATATAATATTCATGTGATTTTTAATTTGCTCATTAGGAAAACATGACTTTATTCCATAATTTATTTGACAAG…
	Gm CBC	Glyma.20G004500	GGCTCACGACTCCTTTATACATTAACACAAGAAACACACATACATCATGCATAAAGACATTTCCCAATTGGTTTCTAAAGATGTGTGGTTTGTATTATCT TTTTATTAGTCATAATCCAGCTACCTGTCATCTCTGGTTAAGCTCTAGCCAAGAGAGGCATCTCTCTCACTATGACTTCTTACTACCACCGGTCAAAAGT GGTTGAACTACCTTTTGTTATCGAAGGAGTTCCTCTAAAATATTCTTCCCTTACCCAAGAATGATTGAGTTTTCCTTCCCTATGAAGAAGGTTGTTTTTG TTCATGGGTGTTTGGGTGATGGTGCCTTCGCTCACCTCTAGGGGCCTTTTAGCTCTATCTCACAAATTCTCTAGAGTTGCCTAATGTCTTCTCTTT…
	Gm CBd	Glyma.09G281300	TTTATTCAAAATTACATGATTTATTAAATATTTAAAATAAAAATATATTCAGTAAAATTATTTTTTTAGAAAACGGAATTTTTTCTTAAATTTTTAAACT AAAAATGAATGTCTTATATGTATAAATTAAATATGATTTAATATATTAAATGAATTATTTTTAACTGTTTAAGAAAGTAGAATTTAATTATATTTTATAT TATTAATTAAAATATGTTTTTATATTTTATTAAATATTTATTTTTATTAAATACCTGGTCCTTTTTTTAATTCTCAACATTGAATATTAAATGCTTTTAA TAAAACTGAATATGACTTGCAGTTTTAAAATTTTAATAAAATTATTTTTCTCTAAGAGTAAGTTTTTAACTTTGCATTTTGTTTACCACAACTAAG…
Ubiqutin-like protease	Gm PROa	Glyma.04G193100	CTAGAGTTATTTAATGGTGATAAGGTTACAAATATAGTTACAGTTACTTAATCGTATGTCATGATACATCACTTGGTCTCATTGTGGACTTCTATTTTCA TATTTATTTTAATGATTCATGACAATATATGAGCTTTTAAAATATTAACCCAGATAGCTTGTTATTATCCTAGGAATTTTACTGTTCTTTTTTATTCCGC TGTAGAGCTTTGCAAAGGCCCCTTGTCCCCTTATCACCCTTCTATTGTTTGGTTTAACTCCTGTTAATTTCCTGTTCCAAATATTTTTTTTTTTAAACTA TAGATGGCTTTTGTTGTTGTTGTTGTATAGATGGCTATGACATGTATACAGCTCCATGTTGAGATGGCTCTTCAAACTTCCCGAGCATTGGAGTCA…
	Gm OTSa	Glyma.18G137700	TAGAGAAGAAGAAAATGTTGAAGTAGAAGTTGAAGAACTAGATGGGAACAATATGATACAACAACAAATTCATCCTTTGTCCTAATAAAGACCTTATTAT TTGTTTACTAAATCAAAACTTTTGATGGCTATTAATTCATCCTTTGTCCTAACTATATCCTAATTTTTGAATTTGAGTTAGCCTACAAATTCAAATTCTA AGATTATATTACAGTTTCGTGAATATGTTATTGGATCACTCACATTTATTTATGCTTTACATATCTATTGCAACTATAAATTAGAGTTTTCAATCAAAGA CAAACATATTATAAAATTACATTTTTCTTACTCATAAAATAAACCATTCTAATAATGTACTAGGCTGGAGATTTCTAAAGTCATATGTCGATTAAG…
	Gm OTSb1	Glyma.08G287800	GAGAGGTGATATGTTCATTGTTTGTCCTTGATTTTCCATCTTCCTCAAGATCTTTTGTTCCCTTACATTCTTAGATGCTTAACCCCAAGAGCTTAATCTT TGATACCAATGGAAATATAATAAACACACTAAAAGAGGGGTTGGGACATGTGTACGTGAAATTTAAAACATTTTCGCAAATCTTTTCGCAAAACATGAAT TTTATAAAAGAGTTCGTAAAAAGTTTTGTCCAAAGGGAAACATGAAGGTATAAAAACAAAAGCGTAAGAGTACAATTTTTTTTATACTAGTTTACTCAAC CTAAGGTACGTCTAGTTTTCCTTCAACCTCAAAAGGGTTCTGCTAATCAAACCATACTAATACAAGTATTCTCTATGTCACTTTTGGTTACAACAA…
	Gm OTSb2	Glyma.08G287700.1	TTGATTAGCTTTATTTTGTATTTTTGGTTTCCCGATTATTTATTATCACACCTTGATTTAATATCTCTATTTCTGTAATTACTCGCCACTTTAAACATTC AGAAGAAGGTAACTCACTGTCCTATTTGTGTATGTGGATGATATCGTTATATTAGGTGATGAGTTGATTGAGAAACTACTCTTAAATTTGAAATAAATGG TATTAGTTAAAGTACTTGCTTGGGATTGAAGTTGCCTACTTCAAGAAAGTTATCCTTATTTCTCTAAGGAAATTATCTTTGATAGCATGTAAGGCTACTG GTGTACTCATTGAGTAAAACCACTGAATGAGGAGTGATGAAGAGAGTGTCAAGGTTGATAGAACTCACCATTAATGGTTAGTAGTGAAATCATTTG…
	Gm B2a	Glyma.06G095600	ATACATATAATCTTAATTTAACAACTTACGTTTCATGTTAATATAAAAAAATTATCAAAATATTAATCTTACTTGAATTATTATGCACACAAAATGGGTG AACAAAAATCATGCAAAATTATTATATATGTATTTGTCATAATTGAGAGATCTGATATCATCTCAAGATCCATTTTTATCCTTTTTCTATTCATTTGCAT TAACCTTTTCTCATCTAGTTTTCTAGCATTAAAATCTTAAATAATCTTTTTTCACCATTCTCATTAATTGCTATCCCTATTTACATTTTTTATTAACTTA ATTGTTTTTTAGCTTATTTTCCACCATGTTCATTATTTTTTACTTGTTTTTATACACAATTAAAAAAAAATGTTCGTTTGATTAATTTTTCCATTT…
	Gm B2b	Glyma.04G093800	TTTACATGCACTCTTGGACTGGCACCATTATTGGCCCCCATAATGTAAATATTCATGCCTCTCTATTTTTTGTTACTATTGGATTGACTTAGCATATTTA TATGGTAAATAAGTCTGTGTCTTTCTGGTATGAAAATTTGTCTATGTCCATTGGTAATGGACATGTGAATGTGTGCTTTTGTGTATGGTTTGGTTCAGGT GTAATTGCATCTTAGAATTTTGAAAAATTTAATTATATTTGCATTGTTTTTGCCATTCATGAACAAAAAGGAAAAAAAATAAAAATAAAAATTAATAATT CTACATCGGTTATTAGGACAACCGATGTAGGATTGGTGGATATTCTACATCGATTATTAGGAAAATCAATGTAGGATATTTACCATGGGGTGACAT…
	Gm B2c	Glyma.15G058100	GTAGCTAGTCACTAACAATGAGCACCAACGGGGCTATATAAGCACTAGTGTGAGCTATAGAGGTTGTTAGCTATGTTGATCTTAATTCAAGGTTGATCTT AATATACATATTCGTGCTTACTGATTACCTATGGTTTAATTATTCGGCATCGAAACTAAGTATAAGATCGGGCCTACGTCGAGTTTCCTTTAATTCTTTG GTAAAAAGTTATCCAAGCTTATTATAAAAATAATATATGGTTCAATTTCATCCAATTTAGATTTAATATCAAATTTAAGTTATAGCAATGTTTTGCATTT TGGTTTGTCTTAGTTTTTCAGTATTTTTAAAATTATTTATTTATTTATGTTTATATAAATTTTAAAAGAGAAAAACACCATGACAATATAAAATAT…
	Gm B2d	Glyma.13G256800	ACAAACATTGCTTCTACAAATCCAAATGCATATTTTTTATATATAAAACGCATAACACTTCATCAACCTCACAGCCATTTGTATTTTTCTTCCCTTGGCA GATAGTTTTCTCCATCTATCCGAATCGCTTTCACTCACTCGCTTCATGACTCGGCGCAAGCGATCATCATCATCTTCTTCTTCCTCGACCAAGAAATTCG AGGTTTTCGAATTCAATGACGAAGACGAGAACGTCGAGAAGACCTCTCGGAAGATTCTCCGCAAGTTCGCAAACCCTAGCACTAGTAGTAGCAGGTCTCG CTCTTCCACCGTCACCAAATACGACTTCCTCCAAGCCTGTAAGTCACTCACTCCACTCTTTCAATTTCCCGTTCCTTCATTCCCATTCATCGTCAT…
	Gm B2e	Glyma.02G214100	AGGTTCAATTTCAAACCTACATTCTAAGAAAAAGAATTTTTCTGTCAAAAAATGCACACCCTTTATACACACTAGTATTTTAAACCTTTGTAATATATAT AATAAATGTTTATTTTATATAATTAAAATTTATAATTAAAATAAATAAATGAATATTTTTTAATACCTAACTAATATTTTAAATTTATCATAAGCAATGT ATGTTGTGATACAAAGTTATTTTTAACTATTGATAATTTGAAATAAAAAACATTGACATTCAATTTAAAAATAAAGATTAAATAGATTGAAAAGCGAGGT TAAGAAAAATCCCTAAAAATATTCCCTTAAATAAAAACTCTTAAAAACACTCTTATTTGAGATATCTATTATAATATGTGTGTGTATTTTGCACTG…
	Gm ESD4a	Glyma.15G148700	AGGAAAAGAAGATGAAGATGTGGAGATGGAGAAGGTTCAAACTACTTCAAATATAAAATCATTTGTTGTTAGAGATGTTTAAGTTTTATATTTTAGATTT ATTACTTGAATTTTTTTGTTAAGAGATTATTTATTTTATTGATGTAATTGACTAATTATTGAGATTTTATTTACATTTGTATTGAACTTAATCTAATTGT GTTGTATTTTTTTATTAAAATTGAAATTCTTTTAAGACTAGGCTTGCGGACCGGCCTATTTGACCCACGGGGTCCGCGGGACGGGGACAGATCAATTTAT TTGATCAATATAAGAATGCGGGACAGACTGGTCAGTCCGCTGCCAATGTGACTTATGCATGCGGATCTTACGCAAGGTGAGTCGACCCGCTTACCC…
	Gm ESD4b	Glyma.09G044400	ACATTGACATTTTAGAAATTCCTTTGGAAAAACAGAATCAGCCTTGGTTTAAATGTTTTGTCAAATCATCATCCCAAACCAAAAATTTTCACTTCGTATC TTCCTACACATTATACAACAACCACTAAGAACCCTAAAATAGAACACAATAGAAATAAAAACACAGTATAAATCAACTATGTCAAAAGTAAAATTTTCTT ACATTCCACTAAGCTTATCGCCAAAATATCTTGTCTGAATGCTTCTTAGTTCGAGACGTTAGTTGGATAGCCGCGTTGACTCACCAACAATGAATAGAAA GAGACCCAAATGACAAAGAATAAGCTCCCATGGATGCCATTCTCTTCTCTGGATTGGAGGACATTCAACTTACACAAACAACCCTTAACGAAGCCA…
	Gm ESD4c	Glyma.17G027100	GCATTCTAAGAAGTTGGTTTGTCCTAAGATTGATATGCTGTTAGTTGTGTGTTTACCTGAGAATGCACACCATTTGCATGAAGTAGTAGTATAAATGTCA ACATATAATTGTTGTCTGCATCTCTTCCTTGACTCTTTCCTTTTCTTCCATTGGTGGTTAAGTTAAAGATGTAACATGATACACCTTAAATTAAATCCTT TCGTTCTGTGTGTGTCTTTCTTATACAATACAAAAGTTATTTCAGCATCCTTTAAAATAAGCATATGAGCAGGTTGTGCCTTCGGTTGTAACTTAAATTT TATGTTGATTTGTGCTTATTTAGGCTCTTGCCCAATTTTGTATCTTCTGAGTAAGCATGTATTGTCTTCCTGTATTCTGACAGAGAATCACCAAAA…
	Gm ESD4d	Glyma.07G246900	ATGAATATTGCAGTAGGAGTATCAAATTAGTCCTAGCTTATTGAGGTTGGTGATGATATTGTATTCAATGAACATCCATTAGGTAATTCATTCACCTACT TTTGGTTTATATGTATAGTTTTGGAGAATTTGATACAGAAAGGTCTATCTTTTGGAAGAATTGGTTATTAACATTTACAACAGCTTAATTCTTAATAGAT AGATTTCTGGTTCAGCATGATATCTTGTTATGCTTTTGTTTTTTGTGTGCATTCTAAGAAGTTGGTTTGTCCTAAGCTTGGTATGTTGTTAGTTGTGTGT GTTTACCTGGGAATGCACACTATTTGCTTGAAGTAGTAATGTAAATGTCAACAAATAGTTGTTGTCTGCATCTCTTCCTTGACTCTTTCCTTTTCT…
