# Supplementary material for: Organization and Regulation of Soybean SUMOylation System under Abiotic Stress Conditions
Source: Front Plant Sci. 2017 Aug 21;8:1458. doi: 10.3389/fpls.2017.01458 (PMC5573446; doi:10.3389/fpls.2017.01458)
Supplement: Table S4 — Detailed information of cis-acting element. [file Table4.XLSX]

## Sheet: Sheet1
Table S4 Detailed information of cis-acting element
Group	Cis-element Name	Annotation	Conserved sequence
Stress	HSE	cis-acting element involved in heat stress responsiveness	A(A/G)AAAATTTC
	MBS	MYB binding site involved in drought-inducibility	TAACTG
	LTR	cis-acting element involved in low-temperature responsiveness	CCGAAA
	ARE	cis-acting regulatory element essential for the anaerobic induction	TGGTTT
	GC-motif	part of a light responsive element	CATCGTGTGGC
	WUN-motif	wound-responsive element	AAATTTCCT
	TC-rich repeats	cis-acting element involved in defense and stress responsiveness	ATTTTCTTCA
	BOX-W1	fungal elicitor responsive element	TTGACC
Hormone	AUXRR-core	cis-acting regulatory element involved in auxin responsiveness	GGTCCAT
	TGA-element	auxin-responsive element	AACGAC
	ABRE	cis-acting element involved in the abscisic acid responsiveness	TACGTG/CACGTG
	TATC-box	cis-acting element involved in gibberellin-responsiveness	TATCCCA
	GARE-motif	gibberellin-responsive element	AAACAGA
	P-box	gibberellin-responsive element	AAACAGA
	ERE	ethylene-responsive element	ATTTCAAA
	TCA-element	cis-acting element involved in salicylic acid responsiveness	TCAGAAGAGG
	CGTCA/TGACG-motif	cis-acting regulatory element involved in the MeJA-responsiveness	TCAGAAGAGG
Development	circadian	cis-acting regulatory element involved in circadian control	CGTCA/TGACG
	CAT-box	cis-acting regulatory element related to meristem expression	GCCACT
	CCGTCC-box	cis-acting regulatory element related to meristem specific activation	CCGTCC
	MSA-like	cis-acting element involved in cell cycle regulation	TCCAACGGT
	as-2-box	involved in shoot-specific expression and light responsiveness	GATAATGATG
	HD-zip2	element involved in the control of leaf morphology development	CAAT(G/C)ATTG
	SKn-1 motif	cis-acting regulatory element required for endosperm expression	GTCAT
