# Supplementary material for: Organization and Regulation of Soybean SUMOylation System under Abiotic Stress Conditions
Source: Front Plant Sci. 2017 Aug 21;8:1458. doi: 10.3389/fpls.2017.01458 (PMC5573446; doi:10.3389/fpls.2017.01458)
Supplement: Table S5 — Normalized data (Reads/kilobase/million normalization of the raw data) of SUMO pathway genes in soybean. [file Table5.XLSX]

## Sheet: sheet1
Table S5 Normalized data (Reads/kilobase/million normalization of the raw data) of SUMO pathway genes in soybean
Group	Gene Name	Locus Name	Aerial tissues					Sees development							Underground tissues
			young_leaf	flower	one cm pod	pod shell 10DAF	pod shell 14DAF	seed 10DAF	seed 14DAF	seed 21DAF	seed 25DAF	seed 28DAF	seed 35DAF	seed 42DAF	root	nodule
SUMO	Gm SUMO1	Glyma08g43290	678	426	594	677	679	300	673	516	378	204	343	217	647	320
	Gm SUMO2	Glyma18g35450	5	18	8	8	8	3	6	2	2	2	7	7	5	4
	Gm SUMO3	Glyma08g46500	13	47	19	17	18	8	7	7	3	4	9	11	16	21
	Gm SUMO4	Glyma08g11770	0	3	5	1	1	23	28	26	7	3	3	1	0	0
SUMO-variant	Gm SUMO-v1	Glyma20g25690	8	4	3	3	3	3	3	3	2	1	2	1	5	4
	Gm SUMO-v2	Glyma10g41550	6	7	5	5	3	4	6	2	4	1	5	4	6	3
E1	Gm SAE1a	Glyma08g01440	8	8	5	4	3	3	5	7	2	1	2	2	5	3
	Gm SAE1b	Glyma05g38190	14	25	15	15	9	11	11	10	6	4	8	4	17	14
	Gm SAE2a	Glyma13g27140	12	7	9	8	4	4	5	8	4	1	4	2	8	7
	Gm SAE2b	Glyma12g36450	8	7	6	6	4	4	4	9	2	2	3	1	7	4
E2	Gm SCEa	Glyma11g05670	29	39	18	21	35	11	12	18	11	7	11	7	32	32
	Gm SCEb	Glyma01g39580	16	21	16	17	18	9	12	9	7	5	11	7	20	20
	Gm SCEc	Glyma17g18570	30	34	24	32	36	12	27	14	23	11	16	9	95	77
	Gm SCEd	Glyma05g17900	52	53	42	44	74	10	31	26	25	16	19	7	74	71
E3	Gm SIZ1a	Glyma12g07590	7	10	5	6	6	3	5	5	5	2	6	3	9	6
	Gm SIZ1b	Glyma11g15880	4	5	4	4	3	2	3	3	3	1	3	2	7	4
	Gm SIZ1c	Glyma12g29270	3	5	3	4	3	2	2	2	2	1	2	2	3	3
	Gm MMS21	Glyma13g34860	7	4	6	4	2	3	3	3	3	1	2	1	4	7
	Gm PIAL1	Glyma11g02330	2	5	3	3	1	1	2	5	3	2	3	3	2	2
SUMO chain binding protein	Gm Cba	Glyma11g11050	6	10	9	7	7	4	7	6	4	4	5	4	11	6
	Gm CBb	Glyma12g03250	11	14	15	11	14	5	11	6	5	3	4	3	15	5
	Gm CBc	Glyma20g00720	1	1	1	3	1	0	2	0	0	0	0	0	1	1
	Gm CBd	Glyma09g41780	8	8	12	8	8	5	13	12	14	9	17	20	18	42
ubiqutin like protease	Gm PROa	Glyma04g36810	4	2	2	1	1	1	1	1	1	0	1	0	0	1
	Gm B2a	Glyma06g10010	4	7	4	3	3	2	2	3	1	1	2	0	4	3
	Gm B2d	Glyma13g33010	2	6	3	2	2	1	2	2	3	2	4	5	4	5
	Gm ESD4a	Glyma15g15890	5	3	4	2	3	1	2	2	3	2	3	2	4	8
	Gm ESD4b	Glyma09g04970	6	5	6	5	4	3	5	4	4	2	3	2	6	6
	Gm ESD4c	Glyma17g03010	12	9	5	7	4	3	5	6	5	2	4	3	7	7
	Gm ESD4d	Glyma07g37640	7	7	7	6	4	2	3	3	5	2	3	3	7	4
