# Supplementary material for: Organization and Regulation of Soybean SUMOylation System under Abiotic Stress Conditions
Source: Front Plant Sci. 2017 Aug 21;8:1458. doi: 10.3389/fpls.2017.01458 (PMC5573446; doi:10.3389/fpls.2017.01458)
Supplement: Table S6 — CDS sequence and amplified primers for GmSUMO1/2/4 genes. [file Table6.XLSX]

## Sheet: Sheet1
Table S6 CDS sequence and amplified primers for GmSUMO1/2/4 genes
Gene name	Locus name	Forward primer (5'-3')	Reverse primer (5'-3')	CDS sequence
Gm SUMO1	Glyma.08G320500	GAGCTCATGTCGGGCGTTACCAACAA	AAGCTTTCAACCTCCTGTCTGGTGAAG	ATGTCGGGCGTTACCAACAACAACGAGGAAGACAAGAAGCCAACCGAACAGGGAGCACACATCAACCTTAAGGTTAAGGGGCAGGATGGGAATGAAGTTTTTTTCAGGATCAAGAGAAGCACTCAATTGAAGAAGCTTATGAATGCTTACTGTGACCGACAGTCGGTGGATTTCAACTCCATTGCTTTTCTGTTTGATGGACGCCGCCTCCGAGCTGAGCAGACTCCAGATGAGTTGGAAATGGAGGACGGGGACGAGATTGATGCCATGCTTCACCAGACAGGAGGTTCTGTTGTCTGA
Gm SUMO2	Glyma.18G165200	GAGCTCATGTCTGTATCAGGAGGCAG	AAGCTTTCAACCTCCGGTTTGGTGCAG	ATGTCTGTATCAGGAGGCAGAGGAAGCCAGGAGGAGGAGAAGAAGCCTTCTGATCAAGGAGCACATATTAATCTCAAAGTCAAGGGCCAGGATGGCAATGAGGTTTTCTTTAGGATTAAAAGAAGCACTCAGCTCAAGAAACTGATGAACGCATACTGTGATCGTCAATCTGTAGATTTTAACTCAATTGCTTTCTTGTTTGATGGAAGGAGACTCCGAGCAGAACAGACCCCTGATGAGCTAGAGATGGAGGATGGTGATGAGATAGATGCAATGCTGCACCAAACCGGAGGTGGACATAAGTTTCTTCAAATGTATGATGATCATCTTCATCAAAATGCTTGA
Gm SUMO4	Glyma.08G111700	GAGCTCATGGCTACCTCCAGAGG	AAGCTTTCAACCACCTCCAACTTGA	ATGGCTACCTCCAGAGGTCGACCACCTAAGAGAAAATCCCCAGATGATAATGAGGCTACTGATAATATCCAAATCAATTTTTCTATCATAGATCAGGATGGGCGCCATATGTACTTCAAGGTGAATCACAACTTGGAGTTAATTAAGGTATTCAAAGATTTCTGTGAGCGAAAGAACTTGGAATACGAGACAATGCAGTTCCTATGCGATGGTATTCACATTAAGGGAAAACATACACCAAAAATGCTTAATATGGAAGATGATGCTGAGATCTTTGCCGCGACACATCAAGTTGGAGGTGGTGGTGACATGAGATGTTAG
